# Supplementary material for: Development and application of loop-mediated isothermal amplification (LAMP) for detection of Plasmopara viticola
Source: Sci Rep. 2016 Jul 1;6:28935. doi: 10.1038/srep28935 (PMC4929445; doi:10.1038/srep28935)
Supplement: Supplementary Information [file srep28935-s1.xls]

## Sheet: Sheet1
Table S1 The grape leaves samples collected from 35 counties in 22 provinces
Number	Sampling sites	Variety	LAMP	PCR	Symptom
1	Shijiazhuang, Hebei	Red Globe	+	+	+
2	Qinhuangdao, Hebei	Red Globe	+	+	+
3	Binchuan, Yunnan	Red Globe	+	+	+
4	Xiongyue, Liaoning	Red Globe	+	+	+
5	Wuhan, Hubei	Red Globe	+	+	+
6	Lanzhou, Gansu	Red Globe	+	+	+
7	Nanjing, Jiangsu	Red Globe	+	+	+
8	Hefei, Anhui	Red Globe	+	+	+
9	Wuqing, Tianjin	Red Globe	+	+	+
10	Zhengzhou, Henan	Red Globe	+	+	+
11	Baoding, Hebei	Red Globe	+	+	+
12	Yinchuan, Ningxia	Red Globe	+	+	+
13	Taigu, Shanxi	Red Globe	+	+	+
14	Chengdu, Sichuan	Red Globe	+	+	+
15	Zhengzhou, Henan	Red Globe	+	+	+
16	Chengdu, Sichuan	Red Globe	+	+	+
17	Shihezi, Xinjiang	Red Globe	+	+	+
18	Tongzhou, Beijing	Red Globe	+	+	+
19	Dalian, Liaoning	Red Globe	+	+	+
20	Daxing, Beijing	Red Globe	+	+	+
21	Langfang, Hebei	Red Globe	+	+	+
22	Shijiazhuang, Hebei	Kyoho	+	+	+
23	Qinhuangdao, Hebei	Kyoho	+	+	+
24	Hongjiang, Hunan	Kyoho	+	+	+
25	Nanning, Guangxi	Kyoho	+	+	+
26	Wuhan, Hubei	Kyoho	+	+	+
27	Gansu, Shaanxi	Kyoho	+	+	+
28	Taigu, Shanxi	Kyoho	+	+	+
29	Chengdu, Sichuan	Kyoho	+	+	+
30	Baoding, Hebei	Kyoho	+	+	+
31	Zhengzhou, Henan	Kyoho	+	+	+
32	Chengdu, Sichuan	Kyoho	+	+	+
33	Hefei, Anhui	Kyoho	+	+	+
34	Tongzhou, Beijing	Kyoho	+	+	+
35	Fuzhou, Fujian	Kyoho	+	+	+
36	Langfang, Hebei	Kyoho	+	+	+
37	Tongzhou, Beijing	Manicure Finger	+	+	+
38	Tongzhou, Beijing	Guifeimeigui	+	+	+
39	Tongzhou, Beijing	Augusta	+	+	+
40	Tongzhou, Beijing	Rizamat	+	+	+
41	Tongzhou, Beijing	Italia	+	+	+
42	Tongzhou, Beijing	Ruby	+	+	+
43	Tongzhou, Beijing	Jumeigui	+	+	+
44	Tongzhou, Beijing	Xiangfei	+	+	+
45	Tongzhou, Beijing	Centennial	+	+	+
46	Tongzhou, Beijing	Kaiotome	+	+	+
47	Tongzhou, Beijing	Otilia	+	+	+
48	Tongzhou, Beijing	Victoria	+	+	+
49	Tongzhou, Beijing	Jingzaojing	+	+	+
50	Tongzhou, Beijing	Wink	+	+	+
51	Tongzhou, Beijing	8611	+	+	+
52	Harbin, Heilongjiang	Hongxiangshui	+	+	+
53	Harbin, Heilongjiang	Jingxiu	+	+	+
54	Harbin, Heilongjiang	Centennial	+	+	+
55	Harbin, Heilongjiang	Vitis amurensis	+	+	+
56	Wuhan, Hubei	Xiahei	+	+	+
57	Huaihua, Hunan	Vitis davidii	+	+	+
58	Yueyang, Hunan	Ruby	+	+	+
59	Yueyang, Hunan	Emerald	+	+	+
60	Yueyang, Hunan	Xiahei	+	+	+
61	Hongjiang, Hunan	Xiahei	+	+	+
62	Jinan, Shandong	Guifeimeigui	+	+	+
63	Qingdao, Shandong	Zicuiwuhe	+	+	+
64	Qingan, Zhejiang	Fujimineri	+	+	+
65	Yuyao, Zhejiang	Fujimineri	+	+	+
66	Fuzhou, Fujian	Jingya	+	+	+
67	Qinhuangdao, Hebei	Cabernet Sauvignon	+	+	+
68	Langfang, Hebei	Qiuhei	+	+	+
69	Langfang, Hebei	Italia	+	+	+
70	Langfang, Hebei	Xiahei	+	+	+
71	Langfang, Hebei	Melissa	+	+	+
72	Shijiazhuang, Hebei	Fujiminori	+	+	+
73	Zhangjiakou , Hebei	Syrah	+	+	+
74	Daxing, Beijing	Muscat Hamburg	+	+	+
75	Wuqing, Tianjin	Victoria	+	+	+
76	Yinchuan, Ningxia	Chardonnay	+	+	+
77	Luocheng, Guangxi	Vitis heyneana	+	+	+
78	Jinzhou, Guangxi	Vitis heyneana	+	+	+
79	Langfang, Hebei	Rizamat	+	-	-
80	Langfang, Hebei	Rizamat	+	-	-
81	Tongzhou, Beijing	Victoria	-	-	-
82	Tongzhou, Beijing	Red Globe	+	+	-
83	Tongzhou, Beijing	Red Globe	+	-	-
84	Ziyuan, Guangxi	Red Globe	-	-	-
85	Ziyuan, Guangxi	Red Globe	+	+	-
86	Ziyuan, Guangxi	Kyoho	-	-	-
87	Ziyuan, Guangxi	Kyoho	+	-	-
88	Harbin, Heilongjiang	Kyoho	+	+	-
89	Harbin, Heilongjiang	Red Globe	+	+	-
90	Harbin, Heilongjiang	Red Globe	+	-	-
91	Wuhan, Hubei	Xiahei	+	-	-
92	Huaihua, Hunan	Ruby	-	-	-
93	Yueyang, Hunan	Ruby	-	-	-
94	Yueyang, Hunan	Red Globe	+	-	-
95	Yueyang, Hunan	Red Globe	+	+	-
96	Hongjiang, Hunan	Red Globe	+	-	-
97	Jinan, Shandong	Xiahei	-	-	-
98	Baoding, Hebei	Xiahei	+	-	-
99	Baoding, Hebei	Red Globe	-	-	-
100	Zhengzhou, Henan	Cabernet Sauvignon	+	+	-
101	Zhengzhou, Henan	Cabernet Sauvignon	+	-	-
102	Zhengzhou, Henan	Rizamat	+	+	-
103	Ziyuan, Guangxi	Red Globe	-	-	-
104	Ziyuan, Guangxi	Red Globe	+	-	-
105	Ziyuan, Guangxi	Red Globe	-	-	-
106	Ziyuan, Guangxi	Red Globe	+	-	-
107	Ziyuan, Guangxi	Red Globe	+	+	-
108	Ziyuan, Guangxi	Red Globe	+	+	-
109	Ziyuan, Guangxi	Red Globe	+	+	-
110	Ziyuan, Guangxi	Red Globe	+	-	-
111	Ziyuan, Guangxi	Red Globe	-	-	-
112	Ziyuan, Guangxi	Red Globe	-	-	-
113	Ziyuan, Guangxi	Red Globe	-	-	-
114	Ziyuan, Guangxi	Red Globe	+	-	-
115	Ziyuan, Guangxi	Kyoho	-	-	-
116	Ziyuan, Guangxi	Kyoho	+	-	-
117	Ziyuan, Guangxi	Kyoho	-	-	-
118	Ziyuan, Guangxi	Kyoho	+	+	-
119	Ziyuan, Guangxi	Kyoho	+	+	-
120	Ziyuan, Guangxi	Kyoho	+	-	-
121	Ziyuan, Guangxi	Kyoho	-	-	-
122	Ziyuan, Guangxi	Kyoho	+	-	-
123	Langfang, Hebei	Xiahei	+	-	-
124	Langfang, Hebei	Xiahei	+	-	-
125	Langfang, Hebei	Xiahei	+	-	-
126	Langfang, Hebei	Xiahei	-	-	-
127	Langfang, Hebei	Xiahei	-	-	-
128	Qinhuangdao, Hebei	Cabernet Sauvignon	+	-	-
129	Qinhuangdao, Hebei	Cabernet Sauvignon	+	+	-
130	Qinhuangdao, Hebei	Cabernet Sauvignon	+	-	-
131	Qinhuangdao, Hebei	Cabernet Sauvignon	+	-	-
132	Qinhuangdao, Hebei	Cabernet Sauvignon	+	-	-
133	Changli, Hebei	Cabernet Sauvignon	-	-	-
134	Changli, Hebei	Cabernet Sauvignon	-	-	-
135	Changli, Hebei	Cabernet Sauvignon	+	-	-
136	Changli, Hebei	Cabernet Sauvignon	+	+	-
137	Changli, Hebei	Cabernet Sauvignon	+	-	-
138	Changli, Hebei	Red Globe	-	-	-
139	Changli, Hebei	Red Globe	+	-	-
140	Changli, Hebei	Red Globe	-	-	-
141	Changli, Hebei	Red Globe	+	+	-
142	Changli, Hebei	Red Globe	-	-	-
143	Changli, Hebei	Victoria	+	-	-
144	Changli, Hebei	Victoria	+	+	-
145	Changli, Hebei	Victoria	+	-	-
146	Changli, Hebei	Victoria	-	-	-
147	Changli, Hebei	Ruby	-	-	-
148	Changli, Hebei	Ruby	-	-	-
149	Changli, Hebei	Ruby	+	-	-
150	Changli, Hebei	Ruby	+	-	-

## Sheet: Sheet2
103	Ziyuan, Guangxi	Red Globe	-	-
104	Ziyuan, Guangxi	Red Globe	+	-
105	Ziyuan, Guangxi	Red Globe	-	-
106	Ziyuan, Guangxi	Red Globe	+	-
107	Ziyuan, Guangxi	Red Globe	+	+
108	Ziyuan, Guangxi	Red Globe	+	+
109	Ziyuan, Guangxi	Red Globe	+	+
110	Ziyuan, Guangxi	Red Globe	+	-
111	Ziyuan, Guangxi	Red Globe	-	-
112	Ziyuan, Guangxi	Red Globe	-	-
113	Ziyuan, Guangxi	Red Globe	-	-
114	Ziyuan, Guangxi	Red Globe	+	-
115	Ziyuan, Guangxi	Kyoho	-	-
116	Ziyuan, Guangxi	Kyoho	+	-
117	Ziyuan, Guangxi	Kyoho	-	-
118	Ziyuan, Guangxi	Kyoho	+	+
119	Ziyuan, Guangxi	Kyoho	+	+
120	Ziyuan, Guangxi	Kyoho	+	-
121	Ziyuan, Guangxi	Kyoho	-	-
122	Ziyuan, Guangxi	Kyoho	+	-
123	Langfang, Hebei	Xiahei	+	-
124	Langfang, Hebei	Xiahei	+	-
125	Langfang, Hebei	Xiahei	+	-
126	Langfang, Hebei	Xiahei	-	-
127	Langfang, Hebei	Xiahei	-	-
128	Qinhuangdao, Hebei	Cabernet Sauvignon	+	-
129	Qinhuangdao, Hebei	Cabernet Sauvignon	+	+
130	Qinhuangdao, Hebei	Cabernet Sauvignon	+	-
131	Qinhuangdao, Hebei	Cabernet Sauvignon	+	-
132	Qinhuangdao, Hebei	Cabernet Sauvignon	+	-
133	Changli, Hebei	Cabernet Sauvignon	-	-
134	Changli, Hebei	Cabernet Sauvignon	-	-
135	Changli, Hebei	Cabernet Sauvignon	+	-
136	Changli, Hebei	Cabernet Sauvignon	+	+
137	Changli, Hebei	Cabernet Sauvignon	+	-
138	Changli, Hebei	Red Globe	-	-
139	Changli, Hebei	Red Globe	+	-
140	Changli, Hebei	Red Globe	-	-
141	Changli, Hebei	Red Globe	+	+
142	Changli, Hebei	Red Globe	-	-
143	Changli, Hebei	Victoria	+	-
144	Changli, Hebei	Victoria	+	+
145	Changli, Hebei	Victoria	+	-
146	Changli, Hebei	Victoria	-	-
147	Changli, Hebei	Ruby	-	-
148	Changli, Hebei	Ruby	-	-
149	Changli, Hebei	Ruby	+	-
150	Changli, Hebei	Ruby	+	-
